# Supplementary material for: Chlorella Supplementation Reduces Blood Lactate Concentration and Increases O2 Pulse during Submaximal and Maximal Cycling in Young Healthy Adults
Source: Nutrients. 2024 Feb 29;16(5):697. doi: 10.3390/nu16050697 (PMC10934562; doi:10.3390/nu16050697)
Supplement: Supplementary file 1 [file nutrients-16-00697-s001.zip]

Archive with 1 entries (1 files):
- nutrients-2869176-supplementary.pdf
